# Supplementary material for: Innovative Biochemometric Approach to the Metabolite and Biological Profiling of the Balkan Thistle (Cirsium appendiculatum Griseb.), Asteraceae
Source: Plants (Basel). 2021 Sep 28;10(10):2046. doi: 10.3390/plants10102046 (PMC8539897; doi:10.3390/plants10102046)
Supplement: Supplementary file 1 [file plants-10-02046-s001.zip]

Archive with 1 entries (1 files):
- plants-1372179-supplementary.pdf
